# Supplementary material for: Solving the Problem of Assessing Synergy and Antagonism for Non-Traditional Dosing Curve Compounds Using the DE/ZI Method: Application to Nrf2 Activators
Source: Front Pharmacol. 2021 Jun 7;12:686201. doi: 10.3389/fphar.2021.686201 (PMC8215699; doi:10.3389/fphar.2021.686201)
Supplement: Supplementary file 3 [file DataSheet5.zip]

Archive with 5 entries (5 files):
- DEZI Hill equation fit.R
- __MACOSX/._DEZI Hill equation fit.R
- DEZI nearest neighbor max interpolation.R
- DEZI nearest neighbor.R
- __MACOSX/._DEZI nearest neighbor.R
