# Supplementary material for: Solving the Problem of Assessing Synergy and Antagonism for Non-Traditional Dosing Curve Compounds Using the DE/ZI Method: Application to Nrf2 Activators
Source: Front Pharmacol. 2021 Jun 7;12:686201. doi: 10.3389/fphar.2021.686201 (PMC8215699; doi:10.3389/fphar.2021.686201)
Supplement: Supplementary file 3 [file DataSheet5.zip › DEZI Hill equation fit.R]

results<-read.table("data.txt",header=T,sep="\t")
#remove any empty columns at the end
results<- results[,1:5]
num_rand<-5000
#how many radomizations to do
#larger the number the slower it will be, but more able to find really low p-value
#results.txt is the file with experimental results
#this is based on a 4 parameter log fit.  I am taking in the data and then fitting the 
#data for the case where the other molecule has 0 concentration
#It is expecting a table with columns blockid, molecule 1, molecule 2, actual effect, and sd
library("drc")
options(warn=-1)
#options(warn = 0) to turn warning back on
#to determine the error in the fold synergy
#takes in the measured (experimental value), the standard deviation
#the mean of the expected values from the randomizations
#and the standard deviation of them
fold_synergy_error<-function(mvalue, sdmvalue, evalue, sdevalue) {
	fssd<-((sdmvalue/mvalue)*100)^2+((sdmvalue/mvalue)*100)^2
	fssd<-fssd^0.5
	fssd<- mvalue/evalue*(fssd/100)
	return(fssd)
}
#take in a block of drug treatments and find the synergy for each treatment
#and returns NA values for cases where it cannot determine an expected value
#this includes treatments where the concentrations of one of the drugs is 0
#we are skipping them and returning NA simply because there is no possiblity of synergy
#this uses the function log_syn below to find the expected value for individual drug combinations
log_block_syn<-function(block)  {
	zr <- block[,'molecule.1'] == 0
	zr <- which(zr, arr.ind = FALSE, useNames = TRUE)
	zc <- block[,'molecule.2'] == 0
	zc <- which(zc, arr.ind = FALSE, useNames = TRUE)
#this is where the row drug is 0 and with the column drug concentrations
	zrd <- structure(list(c = block[zr, 'molecule.2'], r = block[zr, 'actual.effect']), .Names = c("colcon", "results"), class = "data.frame", row.names = c(NA, -length(zr)))
	#this is where the row drug is 0 and with the column drug concentrations
	zcd <- structure(list(c = block[zc,'molecule.1'], r = block[zc, 'actual.effect']), .Names = c("rowcon", "results"), class = "data.frame", row.names = c(NA, -length(zc)))
# I am not going to make any assumptions about drug concentrations in terms of the number or the actual values
#this will make it more flexible
	tempout<- matrix(NA, ncol=4)
	zcd<-data.frame(zcd)
	zrd<-data.frame(zrd)
	modelc<-drm(results~ colcon, data = zrd, fct = LL.4())
	modelr<-drm(results~ rowcon, data = zcd, fct = LL.4())
	fitr<-as.vector(predict(modelr))
	fitc<-as.vector(predict(modelc))
	pos3 <-1
	while(pos3 < length(block[,1])+1) {
		syn<-log_syn(pos3, zcd, zrd, block, modelr, modelc, fitr, fitc)
		x <- c(results[pos3,"molecule.1"],results[pos3,"molecule.2"],as.numeric(syn[1]),syn[2])
		tempout<- rbind(tempout, x)
		pos3 <- pos3+1
	}
#remove the first initializing row
	return(tempout[-1,])
}


log_syn<-function(pos3, zcd, zrd, block, modelr, modelc, fitr, fitc)  {
	r1<- NA
	c1 <- NA
	r2<- NA
	tc1<-NULL
	method<- NA
	if((block[pos3, 'molecule.1'] != 0) & (block[pos3, 'molecule.2'] != 0))  {
		method<- 'interpolate'
		new <- data.frame(rowcon = block[pos3, 'molecule.1'])
		rtemp<-predict(modelr, new)
#make sure we are interpolating
		jj<-which((fitr <= rtemp))
		kk<-which((fitr >= rtemp))
		if((length(jj) == 0) | (length(kk) == 0))  {
			method<- 'extrapolate'
#make sure we are interpolating the other way
		}
		jj<-which((fitc <= rtemp))
		kk<-which((fitc >= rtemp))		
		if((length(jj) == 0) | (length(kk) == 0))  {
			method<- 'extrapolate'
		}
		r1<- rtemp		
#find the concentration of moleucle 2 alone to generate that response
		tc1<-solve_Hill(modelc, r1)
	}
	if(0 != length(tc1) ) {
		c1<-tc1+block[pos3, 'molecule.2']
#find the response of the molecule 2 at that concentration
		new <- data.frame(colcon = c1)
		rtemp<-predict(modelc, new)
#make sure we are going to interpolate
		jj<- which(rtemp >= min(zrd[,'results']))
		kk<- which(rtemp <= max(zrd[,'results']))
		if(length(jj) == 0 | length(kk) == 0)  {
			method<- 'extrapolate'
		}
		if(0 != length(rtemp)) {
			r2<-rtemp
		}
	}
	return(c(r2, method))
}

#this is to solve the 4 parameter log equation based on LL.4 in R.  Take in y and spit out x.
#https://www.rdocumentation.org/packages/drc/versions/2.5-12/topics/LL.4
#https://www.myassays.com/four-parameter-logistic-regression.html
#for LL.4 b is the Hill slope, c is the min, and d is the max, e is the EC50
#b:(Intercept)  c:(Intercept)  d:(Intercept)  e:(Intercept)  
#     -4.9685         0.8164        41.5738        42.3099  
#b is b; d is c; a is d; c is e
solve_Hill<-function(model, y) {
	numer<-model$coefficient[3]-model$coefficient[2]
	ls<- y-model$coefficient[2]
	out<-numer/ls
	out<-out-1
	out<- log(out, 10)
	out<- out/model$coefficient[1]
	le<-log(model$coefficient[4], 10)
	out<-le+out
	return(10^out)	
}

pos1<-1
ublocks<- unique(results[-which(is.na(results[,1])),1])
out_ind<-matrix(NA, ncol=20)
colnames(out_ind, do.NULL = FALSE)
colnames (out_ind) <- c("molecule curve used for analysis", "blockid", "molecule.1", "molecule.2", "actual.effect", "sd",
	"mean of predicted additive effect from randomizations", "sd of predicted additive effect from randomizations", 
	"p-value for synergism", "p-value for antagonism", "log base 2 of fold synergy", "error for fold synergy", " ", "number of randoms that are greater than actual case", "number randoms that are less than actual case", 
	"number of randoms that are equal to actual case", "number of NA or NaN", "number of randomizations", "interpolate for mean?", "predicted additive effect using experimental means")


while(pos1 < length(ublocks)+1)  {
#find where the drug is equal to 0
	ii <- results[,'blockid'] == ublocks[pos1]
	ii <- which(ii, arr.ind = FALSE, useNames = TRUE)
	block<-results[ii,]
	colnames(block)[colnames(block)=="molecule.1"] <- "molecule.1"
	colnames(block)[colnames(block)=="molecule.2"] <- "molecule.2"
# I am not going to make any assumptions about molecule concentrations in terms of the number or the actual values
#this will make it more flexible
#this does the real case
#when doing the analysis, you can start two different ways.  You can start by asking what concentration of molecule 1 is needed for the
#effect or you can ask what concentration of molecule 2 is needed for the effect
#they can result in different answers and it might be possible to interpolate in one direction, but not the other
#I am going to flip the molecules so that 2 is 1 and vice versa and do it both ways
	x<-block
	x[,'molecule.2'] <- x[,'molecule.1']
	x[,'molecule.1'] <- block[,'molecule.2']
	tempout<-log_block_syn(block)
	tempout1<-log_block_syn(x)
	pos4<-0
	#do the randomizations
	while(pos4 < num_rand) {
#for each row in block select a new value based on the average and standard devation
		pos5<-1
		while(pos5 < length(block[,1])+1 ) {
#select a random value for each of the treatments
			block[pos5,'actual.effect'] <- rnorm(1, results[ii[pos5],'actual.effect'], block[pos5,'sd'])
			x[pos5, 'actual.effect'] <- block[pos5,'actual.effect']
			pos5<-pos5+1
		}
		rand_out<-log_block_syn(block)	
		rand_out1<-log_block_syn(x)
		tempout<- cbind(tempout, rand_out[,3])
		tempout1<- cbind(tempout1, rand_out1[,3])
		pos4 <- pos4+1
	}
#remake block, but double it and include the direction the analyses was done
	block<-results[ii,]
	y<- rep("molecule 2", length(ii))
	y<-c(y, (rep("molecule 1", length(ii))))
	block<-rbind(block, block)
	block<-cbind(y, block)
#this is for all of the output if the havs sd to do the randomizations
	colnames(block)[1]<- "molecule curve used for analysis"
#put them together in tempout
	tempout<-rbind(tempout, tempout1)
	pos6<-1
#look at the randoms to determine how they did with respect to the real case for each treatment
	while(pos6 < length(block[,1])+1 ) {
		x<-as.numeric(tempout[pos6,5:(num_rand+4)])
		x<-x[!is.na(x)]
		nna <- num_rand-length(x)
		jj<-NA
		kk<-NA
		ll<-NA
		if(length(x) != 0) {
			jj <- x > block[pos6,'actual.effect']
			jj <- length(which(jj, arr.ind = FALSE, useNames = TRUE))
			kk <- x < block[pos6,'actual.effect']
			kk <- length(which(kk, arr.ind = FALSE, useNames = TRUE))
			ll	<- x == block[pos6,'actual.effect']
			ll <- length(which(ll, arr.ind = FALSE, useNames = TRUE))
#	"mean of predicted additive effect from randomizations", "sd of predicted additive effect from randomizations", 
#"p-value for synergism", "p-value for antagonism", "fold synergy", " ", 
#	"number of randoms that are greater than actual case", "number randoms that are less than actual case", 
#	"number of randoms that are equal to actual case", "number of NA", "number of randomizations", "interpolate for mean?", "predicted additive effect using experimetnal means")
#			y<-c(num_rand, tempout[pos6,3], block[pos6,'actual.effect']/tempout[pos6,3], mean(x), sd(x), 
#			jj, kk, ll, mm, (jj+ll)/num_rand, (kk+ll)/num_rand)
#This might turn into a non-conservative calculation of the p-value because I'm ignoring 
#the nna cases to some extent.
			fse<-fold_synergy_error(block[pos6,'actual.effect'], block[pos6,'sd'], mean(x), sd(x))
			y<-c(mean(x), sd(x), (kk+ll)/(num_rand-nna), (jj+ll)/(num_rand-nna), log2(block[pos6,'actual.effect']/mean(x)), fse, " ", jj, kk, ll, 
				nna, num_rand, tempout[pos6,4], tempout[pos6,3])
		}  else {
			y<-c(NA, NA, NA, NA, NA, NA, " ", NA, NA, NA, NA, NA, NA, NA)
		}
		if(pos6 == 1) {
			tempout2 <- (y)
		}else {
			tempout2 <- rbind(tempout2, y)
		}
		pos6<- pos6+1
	}
#get rid of row names
	rownames(tempout2) <- c()
	colnames(tempout2, do.NULL = FALSE)
	colnames (tempout2) <- c("mean of predicted additive effect from randomizations", 
	"sd of predicted additive effect from randomizations", 
	"p-value for synergism", "p-value for antagonism", "log base 2 of fold synergy", "error for fold synergy", " ", 
	"number of randoms that are greater than actual case", "number randoms that are less than actual case", 
	"number of randoms that are equal to actual case", "number of NA or NaN", "number of randomizations", "interpolate for mean?", 
	"predicted additive effect using experimental means")
	out_ind<-rbind(out_ind, cbind(block, tempout2))
	pos1<- pos1 + 1
}
write.table(out_ind[-which(is.na(out_ind[,2])),], file="interaction_results.xls", row.names=FALSE, col.names=TRUE, sep = "\t")
