# Supplementary material for: Solving the Problem of Assessing Synergy and Antagonism for Non-Traditional Dosing Curve Compounds Using the DE/ZI Method: Application to Nrf2 Activators
Source: Front Pharmacol. 2021 Jun 7;12:686201. doi: 10.3389/fphar.2021.686201 (PMC8215699; doi:10.3389/fphar.2021.686201)
Supplement: Supplementary file 3 [file DataSheet5.zip › DEZI nearest neighbor max interpolation.R]

results<-read.table("data.txt",header=T,sep="\t") 
#remove any empty columns at the end
results<- results[,1:5]
num_rand<-5000

#how many radomizations to do
#larger the number the slower it will be, but more able to find really low p-value
#results.txt is the file with experimental results
#It is expecting a table with columns blockid, molecule 1, molecule 2, actual effect, and sd
options(warn=-1)


#to determine the error in the fold synergy
#takes in the measured (experimental value), the standard deviation
#the mean of the expected values from the randomizations
#and the standard deviation of them
fold_synergy_error<-function(mvalue, sdmvalue, evalue, sdevalue) {
	fssd<-((sdmvalue/mvalue)*100)^2+((sdmvalue/mvalue)*100)^2
	fssd<-fssd^0.5
	fssd<- mvalue/evalue*(fssd/100)
	return(fssd)
}
	


#given a a list of concentrations and a reponses and a specific response
#find the corresponding concentration
#if a point matches the y, then return that x, otherwise
#then find points that interpolate and interpolate
#if more than one pair interpolates then use closest pair that interpolates
#if none interpolate, use two closest points to extrapolate
findy<-function(x, listx, listy) {
	ll<-NA
	ii<-order(listx)
	listx<-listx[ii]
	listy<-listy[ii]
	method<- 'interpolate'
	y<-NA
	jj <- listx==x 
	jj <- which(jj, arr.ind = FALSE, useNames = TRUE)
#this can be one because there should only be 1 concentration for each control for each molecule for each Block ID
#there should not be for a treatment of A and B, there should not be two treatments that are 10 mM A and 0 mM B
	if(length(jj) > 0) {
		y <- mean(listy[jj])
		method<-'interpolate'
	} else {
		ll<-NA
		temp<-listx-x
		jj<-which(temp < 0)
		kk<-which(temp > 0)
		ii<-intersect(jj, (kk-1))
#it is possible to interpolate
		if( length(ii) > 0) {
			ll<- c(ii,ii+1)
		}
		if ( is.na(ll) ) {
#cannot interpolate
			method<- 'extrapolate'
			temp<-abs(listx[1]-x)
			temp1<-abs(listx[length(listx)]-x)
			if (temp < temp1) {
				ll<-c(1, 2)
			}  else {
				ll<-c(length(listx), length(listx)-1)
			}
		}
		if( length(ll) == 2) {
			m<- lm(listy[ll] ~ listx[ll])
			y <- x*m$coefficients[2]+m$coefficients[1]		
		}
	}
	out<-c(y, method)
	return(out)
}


#given a list of concentrations and reponses and a specific response
#find the corresponding concentration
#if a point matches the y, then return that x, otherwise
#then find points that interpolate and interpolate
#if more than one pair interpolates then use closest pair that interpolates
#if none interpolate, use closest point.  If can extrapolate with that point from two different directions of 
#x, then find one that returns value closest to the closest point and return that x.
#r1, listxc, listyc
findx<-function(y, listx, listy) {
	ll<-NA
	method<- 'interpolate'
	x<-NA
	ii<-order(listx)
	listx<-listx[ii]
	listy<-listy[ii]
#given y response what concentration of molecule 2 needed to get that response when the molecule 1 is 0
#this is going to be very similar to the code above.  I need to convert the molecule 1 effect into
#a molecule 2 concentration
#find the closest treatment to y
	jj <- listy ==  y 
	jj <- which(jj, arr.ind = FALSE, useNames = TRUE)
#if one matches completely just return that value
	if(length(jj) > 0) {
#if multiple match return mean value
		x <- mean(listx[jj])
	} else {
		temp<-(listy-y)
		jj<-which(temp < 0)
		kk<-which(temp > 0)
		ii<-intersect(jj, kk-1)
		ii<-unique(c(ii, intersect(jj,kk+1)))
		ll<-NA
		if( length(ii) > 0) {
#something should interpolate
			pos4<-1
			pairs<-matrix(ncol=2)
			dis<-numeric()
			while( pos4 < length(ii)+1) {
#check if interpolation is to the treatment [] below it
				if (ii[pos4] > 1) {
					if(temp[ii[pos4]-1] > 0) {
						pairs<-rbind(pairs, c(ii[pos4]-1,ii[pos4]))
						dis<-c(dis, ((y-listy[ii[pos4]])^2+(y-listy[ii[pos4]-1])^2)^.5)
					}
				}
#check if interpolation is to the treatment [] above it
				if (ii[pos4] < length(listx) ) {
					if(temp[ii[pos4]+1] > 0) {
						pairs<-rbind(pairs, c(ii[pos4]+1,ii[pos4]))
						dis<-c(dis, ( (y-listy[ii[pos4]])^2+(y-listy[ii[pos4]+1])^2)^.5)
					}
				}
				pos4<-pos4+1
			}
			jj<-which(dis == max(dis))[1]
#add one to take into account NA in pairs
			ll<-pairs[jj+1,]
			if ( (length(ll) == 2) ) {
				m<- lm(listy[ll] ~ listx[ll])
				x <- (y-m$coefficients[1])/m$coefficients[2]
			}
		}
		if( is.na(ll) ) {
#cannot interpolate
			method<- 'extrapolate'
			temp<-abs(listy-y)
			temp<-which(temp == min(temp))
			x1<-NA
			x2<-NA
			if (temp[1] > 1) {
				ll<-c(temp[1], temp-1)
				m1<- lm(listy[ll] ~ listx[ll])
				x1 <- (y-m1$coefficients[1])/m1$coefficients[2]			
			}
			if (temp[1] < length(listy)) {
				kk<-c(temp[1], temp+1)
				m2<- lm(listy[kk] ~ listx[kk])
				x2 <- (y-m2$coefficients[1])/m2$coefficients[2]
			}
			if (is.na(x1) ) {
				x<-x2
				ll<-kk
			}
			if (is.na(x2) ) {
				x<-x1
			}
			if ( !is.na(x1) & !is.na(x2) ) {
#return the closest one to what we started with
				temp1<-abs(listx[temp]-x1)
				temp2<-abs(listx[temp]-x2)
				if(temp1 < temp2) {
					x<-x1
				}
				if(temp2 <= temp1) {
					x<-x2
					ll<-kk
				}
			}
		}
	}
	return(c(x, method, ll))
}

#xr is the concentration of the molecule 1.  xc is the concentration of molecule 1.  listxr are the concentrations of the molecule 1 treatments in which
#the molecule 2 is concentration is 0.  listyr are the responses of those same treatments.  listxc are the concentrations of the molecule 2 treatments
#in which the molecule 1 is 0.  listyc are the responses of those same treatments.
#block[pos3, 'molecule.1'], block[pos3, 'molecule.2'], zcd[,'rowcon'], rand[rpos1,zc], zrd[,'colcon'], rand[rpos1,zr]
expected_response<-function(xr, xc, listxr, listyr, listxc, listyc) {
	method<-'interpolate'
	r1<- NA
	c1 <- NA
	r2<- NA
	c2<- NA
	rr2<-numeric(0)
#given a concentration of the molecule 1 what response do we expect
	tempo<-findy(xr, listxr, listyr)
	r1<-as.numeric(tempo[1])
	if(tempo[2] == "extrapolate") {
			method<-'extrapolate'
	}
	if( !is.na(r1))  {
#given r1 response what concentration of molecule 2 needed to get that response when the molecule 1 is 0
#this is going to be very similar to the code above.  I need to convert the molecule 1 effect into
#a molecule 2 concentration
		tempo<-findx(r1, listxc, listyc)
		if(tempo[2] == "extrapolate") {
			method<-'extrapolate'
		}
		c1<-as.numeric(tempo[1])
		c2 <- c1+ xc
	}
#close that r1 is not NA
	if( !is.na(c2) ) {
		tempo<-findy(c2, listxc, listyc)
		r2<-as.numeric(tempo[1])
		if(tempo[2] == 'extrapolate') {
			method<-'extrapolate'
		}
	}
	out<-c(r2, method)
	return(out)
}


#It is expecting a table with columns blockid, molecule 1, molecule 2, actual effect and sd
options(warn=-1)
#options(warn = 0) to turn warning back on
ublocks<-unique(results[,1])
#these will be for the outputs
out_ind<-matrix(NA, ncol=20)
colnames (out_ind) <- c("molecule curve used for analysis", "blockid", "molecule 1", "molecule 2", "actual effect", "sd", 
	"mean of predicted additive effect from randomizations", "sd of predicted additive effect from randomizations", "predicted additive effect using experimental means", "p-value for synergism", "p-value for antagonism", 
	"fold synergy", "error for fold synergy", " ", 
	"number of randoms that are greater than actual case", "number randoms that are less than actual case", 
	"number of randoms that are equal to actual case", "number of NA", "number of randomizations", "interpolate for mean?")
#for doing the column first
rout_ind<-out_ind
pos1<-1
#I am going to do with this two loops.  It might not be the fastest way to do it.
while(pos1 < length(ublocks)+1)  {
	ii <- results[,'blockid'] == ublocks[pos1]
	ii <- which(ii, arr.ind = FALSE, useNames = TRUE)
#I am not going to make any assumptions about mlecule concentrations in terms of the number or the actual values
#this will make it more flexible
#this does the real case
	block<-results[ii,]
	rblock<-block
#reverse it so that we get both starting with molecule 2 and molecule 1
	rblock[,'molecule.1']<-block[,'molecule.2']
	rblock[,'molecule.2']<-block[,'molecule.1']
	#find the zero data points
	zr <- block[,'molecule.1'] == 0
	zr <- which(zr, arr.ind = FALSE, useNames = TRUE)
	zc <- block[,'molecule.2'] == 0
	zc <- which(zc, arr.ind = FALSE, useNames = TRUE)
#this is where the molecule 1 is 0 and with the molecule 2 concentrations
	zrd <- structure(list(c = block[zr, 'molecule.2'], r = block[zr, 'actual.effect']), .Names = c("colcon", "results"), class = "data.frame", row.names = c(NA, -length(zr)))
	#this is where the molecule 1 is 0 and with the molecule 2 concentrations
	zcd <- structure(list(c = block[zc,'molecule.1'], r = block[zc, 'actual.effect']), .Names = c("rowcon", "results"), class = "data.frame", row.names = c(NA, -length(zc)))
#repeat for for the reverse
	rzr <- rblock[,'molecule.1'] == 0
	rzr <- which(rzr, arr.ind = FALSE, useNames = TRUE)
	rzc <- rblock[,'molecule.2'] == 0
	rzc <- which(rzc, arr.ind = FALSE, useNames = TRUE)
#this is where the molecule 1 is 0 and with the molecule 2 concentrations
	rzrd <- structure(list(c = rblock[rzr, 'molecule.2'], r = rblock[rzr, 'actual.effect']), .Names = c("colcon", "results"), class = "data.frame", row.names = c(NA, -length(rzr)))
	#this is where the molecule 1 is 0 and with the molecule 2 concentrations
	rzcd <- structure(list(c = rblock[rzc,'molecule.1'], r = rblock[rzc, 'actual.effect']), .Names = c("rowcon", "results"), class = "data.frame", row.names = c(NA, -length(rzc)))
	rand<-matrix(ncol = length(block[,'blockid']), nrow=num_rand)
	rrand<-matrix(ncol = length(rblock[,'blockid']), nrow=num_rand)
	pos5<-1
	while(pos5 < length(block[,'blockid'])+1 ) {
#select a random value for each of the treatments
		rand[,pos5] <- rnorm(num_rand, block[pos5,'actual.effect'], block[pos5,'sd'])
		rrand[,pos5] <- rnorm(num_rand, rblock[pos5,'actual.effect'], rblock[pos5,'sd'])
		pos5<-pos5+1
	}
	pos3<-1
#look at each place in block to determine an expected value
	while(pos3 < length(block[,1])+1 ) {
		calcr<-numeric(0)
		#I do not have to do places where one of the molecule concentrations equals 0
		if((block[pos3, 'molecule.1'] != 0) & (block[pos3, 'molecule.2'] != 0))  {
#given a concentration of the molecule 1 what response do we expect
#xr is the concentration of the molecule 1.  xc is the concentration of molecule 2.  listxr are the concentrations of the molecule 1 treatments in which
#the molecule 2 is concentration is 0.  listyr are the responses of those same treatments.  listxc are the concentrations of the molecule 2 treatments
#in which the molecule 1 is 0.  listyc are the responses of those same treatments.
#expected_response<-function(xr, xc, listxr, listyr, listxc, listyc)
			calcr<-expected_response(block[pos3, 'molecule.1'], block[pos3, 'molecule.2'], zcd[,'rowcon'], zcd[,'results'], zrd[,'colcon'], zrd[,'results'])
			method<-calcr[2]
			calcr<-as.numeric(calcr[1])
#do the same for the block starting with the molecule 2
			rcalcr<-expected_response(rblock[pos3, 'molecule.1'], rblock[pos3, 'molecule.2'], rzcd[,'rowcon'], rzcd[,'results'], rzrd[,'colcon'], rzrd[,'results'])
			rmethod<-rcalcr[2]
			rcalcr<-as.numeric(rcalcr[1])
#do the randoms.  I have to select 5000.  I can do that at once, but I have to do the loop anyway.  I am not sure, which one is faster
			randcalcr<-as.numeric()
			rrandcalcr<-as.numeric()
			rpos1<-1
			while(rpos1 < num_rand+1) {
				temp<-expected_response(block[pos3, 'molecule.1'], block[pos3, 'molecule.2'], zcd[,'rowcon'], rand[rpos1,zc], zrd[,'colcon'], rand[rpos1,zr])
				randcalcr<-c(randcalcr, as.numeric(temp[1]))
#do it again using block with column first
				temp<-expected_response(rblock[pos3, 'molecule.1'], rblock[pos3, 'molecule.2'], rzcd[,'rowcon'], rrand[rpos1,rzc], rzrd[,'colcon'], rrand[rpos1,rzr])
				rrandcalcr<-c(rrandcalcr, as.numeric(temp[1]))
				rpos1<- rpos1+1
			}
		}
		if(length(calcr) > 0) {
#we are staring with molecue 1/using the dosing curve of molecule 2 put them data from the input file in,
#and then the mean for the expected additive result the randomizations		
			fse<-fold_synergy_error(block[pos3,'actual.effect'], block[pos3,'sd'], mean(na.omit(randcalcr)), sd(na.omit(randcalcr)))
			y<-c("molecule 2", block[pos3,], mean(na.omit(randcalcr)), 
#the sd of the expected additive result the randomizations
			sd(na.omit(randcalcr)), as.vector(calcr),
#the p-value based on where the expected additive result the randomizations are greater than equal to actual result
			(length(which(randcalcr>block[pos3,'actual.effect']))+length(which(randcalcr==block[pos3,'actual.effect'])))/num_rand,  
#the p-value based on where the expected additive result the randomizations are less than equal to actual result
			(length(which(randcalcr<block[pos3,'actual.effect']))+length(which(randcalcr==block[pos3,'actual.effect'])))/num_rand, 
#the fold synergy based on the the mean for the expected additive result the randomizations
			(block[pos3,'actual.effect']/mean(na.omit(randcalcr))),fse, " ", 
# a break down of what the p-value was determined from so you can see number of >, < and = vs. NA, the number of randomizations done,
#whether there was an extrapolation
#based on the experimental means, then the calculated result based on the experimental mean in the input file
			length(which(randcalcr>block[pos3,'actual.effect'])), length(which(randcalcr<block[pos3,'actual.effect'])), 
			length(which(randcalcr==block[pos3,'actual.effect'])), length(which(is.na(randcalcr))), length(randcalcr), method)
#repeat the above of making y for z to take into account starting with the other molecule
			fse<-fold_synergy_error(block[pos3,'actual.effect'], block[pos3,'sd'], mean(na.omit(rrandcalcr)), sd(na.omit(rrandcalcr)))
			z<-c("molecule 1", block[pos3,], mean(na.omit(rrandcalcr)), 
			sd(na.omit(rrandcalcr)), as.vector(rcalcr),
			(length(which(rrandcalcr>block[pos3,'actual.effect']))+length(which(rrandcalcr==block[pos3,'actual.effect'])))/num_rand,  
			(length(which(rrandcalcr<block[pos3,'actual.effect']))+length(which(rrandcalcr==block[pos3,'actual.effect'])))/num_rand, 
			(rblock[pos3,'actual.effect']/mean(na.omit(rrandcalcr))),fse, " ", 
			length(which(rrandcalcr>block[pos3,'actual.effect'])), length(which(rrandcalcr<block[pos3,'actual.effect'])), 
			length(which(rrandcalcr==block[pos3,'actual.effect'])), length(which(is.na(rrandcalcr))), length(rrandcalcr), rmethod)
		}
		if(length(calcr) == 0)  {
			y<-c("NA", block[pos3,], NA, NA, NA, NA, NA, NA, NA, " ", NA, NA, NA, NA, NA, NA)
			z<-c("NA", block[pos3,], NA, NA, NA, NA, NA, NA, NA, " ", NA, NA, NA, NA, NA, NA)
		}
		out_ind<-rbind(out_ind, y)
		rout_ind<-rbind(rout_ind, z)
		pos3<-pos3+1
	}
	pos1<-pos1+1
}
out_ind<-rbind(out_ind, rout_ind)


write.table(out_ind[-which(is.na(out_ind[,2])),], file="interaction_results.xls", row.names=FALSE, col.names=TRUE, sep = "\t")
