# Supplementary material for: Solving the Problem of Assessing Synergy and Antagonism for Non-Traditional Dosing Curve Compounds Using the DE/ZI Method: Application to Nrf2 Activators
Source: Front Pharmacol. 2021 Jun 7;12:686201. doi: 10.3389/fphar.2021.686201 (PMC8215699; doi:10.3389/fphar.2021.686201)
Supplement: Supplementary file 5 [file DataSheet2.xlsx]

## Sheet: interaction_results (2)
Values entered below in columns A to L, after sorting by molecule curve used for analysis, and excluding any pairs where the concentration of a molecule is zero. The transformations in columns N to Z and the table autopopulate.
molecule curve used for analysis	molecule 1	molecule 2	actual effect	sd	mean of predicted additive effect from randomizations	sd of predicted additive effect from randomizations	predicted additive effect using experimental means	p-value for synergism	p-value for antagonism	fold synergy	error for fold synergy		actual effect rounded to dec place based on SD	sd for actual effect to one decimal place	PAE based on mean of randoms, rounded to dec place based on SD	sd of randomizations to one decimal place	fold synergy rounded to dec place based on SD	SD for fold synergy to one decimal place		p-value for synergism	p-value for antagonism		decimal place number based on SD for actual effect	decimal place number based on SD for PAE	decimal place number based on SD for FoldSynergy
molecule 1	2.08333	4.53125	3.81096	0.745552	5.30124	0.494384	5.63887	0.9952	0.0048	0.675838	0.1987		3.8	0.7	5.3	0.5	0.7	0.2		0.9952	0.0048		1	1	1
molecule 1	4.16667	4.53125	9.10882	0.762228	12.5569	1.40349	12.8276	0.9936	0.0064	0.710096	0.0860093		9.1	0.8	13	1	0.71	0.09		0.9936	0.0064		1	0	2
molecule 1	8.33333	4.53125	33.5009	6.01601	24.9487	5.38748	25.5444	0.0532	0.9468	1.31147	0.340292		34	6	25	5	1.3	0.3		0.0532	0.9468		0	0	1
molecule 1	2.08333	9.0625	5.15209	0.47287	5.09536	0.801195	4.70328	0.4746	0.5254	1.09543	0.131465		5.2	0.5	5.1	0.8	1.1	0.1		0.4746	0.5254		1	1	1
molecule 1	4.16667	9.0625	11.607	2.30393	12.4092	1.45066	12.1172	0.7254	0.2746	0.957896	0.263076		12	2	12	1	1	0.3		0.7254	0.2746		0	0	1
molecule 1	8.33333	9.0625	43.9508	9.66449	24.6816	5.55219	24.2954	0	1	1.80902	0.552221		40	10	25	6	1.8	0.6		< 0.0002	1		-1	0	1
molecule 1	0.520833	18.125	3.17084	0.263367	2.51446	0.510964	2.57038	0.033	0.967	1.23361	0.147852		3.2	0.3	2.5	0.5	1.2	0.1		0.033	0.967		1	1	1
molecule 1	1.04167	18.125	6.48802	1.17	3.41875	0.521848	3.40754	0	1	1.90402	0.484033		6	1	3.4	0.5	1.9	0.5		< 0.0002	1		0	1	1
molecule 1	2.08333	18.125	11.2721	1.52584	6.74989	1.08365	6.82196	0	1	1.65233	0.320083		11	2	7	1	1.7	0.3		< 0.0002	1		0	0	1
molecule 1	4.16667	18.125	36.8948	5.16278	13.656	1.75137	13.726	0	1	2.68796	0.534952		37	5	14	2	2.7	0.5		< 0.0002	1		0	0	1
molecule 1	8.33333	18.125	91.9465	7.36525	26.9183	5.07284	27.1239	0	1	3.38987	0.385769		92	7	27	5	3.4	0.4		< 0.0002	1		0	0	1
molecule 1	11.1111	18.125	113.804	7.66785	37.4695	6.4651	37.6979	0	1	3.01883	0.288265		114	8	37	6	3	0.3		< 0.0002	1		0	0	1
molecule 1	16.6667	18.125	79.0187	4.59654	44.9642	6.09568	44.8883	0	1	1.76034	0.145136		79	5	45	6	1.8	0.1		< 0.0002	1		0	0	1
molecule 1	2.08333	36.25	73.7093	22.9728	21.5064	6.33123	19.5755	0	1	3.76539	1.50346		70	20	22	6	4	2		< 0.0002	1		-1	0	0
molecule 1	4.16667	36.25	96.812	19.8594	28.9806	7.72478	27.1967	0	1	3.55969	0.962801		100	20	29	8	4	1		< 0.0002	1		-1	0	0
molecule 1	8.33333	36.25	148.385	10.6328	39.8028	5.8612	39.5147	0	1	3.75519	0.377037		150	10	40	6	3.8	0.4		< 0.0002	1		-1	0	1
molecule 2	2.08333	4.53125	3.81096	0.745552	6.8189	0.981076	6.7895	1	0	0.561302	0.154408		3.8	0.7	7	1	0.6	0.2		1	< 0.0002		1	0	1
molecule 2	4.16667	4.53125	9.10882	0.762228	15.7574	1.89311	14.7919	1	0	0.615799	0.0684613		9.1	0.8	16	2	0.62	0.07		1	< 0.0002		1	0	2
molecule 2	8.33333	4.53125	33.5009	6.01601	27.654	6.22888	27.6681	0.1728	0.8272	1.21081	0.307267		34	6	28	6	1.2	0.3		0.1728	0.8272		0	0	1
molecule 2	2.08333	9.0625	5.15209	0.47287	9.93921	1.9072	9.85217	0.9998	0.0002	0.522939	0.0671381		5.2	0.5	10	2	0.52	0.07		0.9998	0.0002		1	0	2
molecule 2	4.16667	9.0625	11.607	2.30393	20.5423	2.85137	19.4681	1	0	0.596204	0.158786		12	2	21	3	0.6	0.2		1	< 0.0002		0	0	1
molecule 2	8.33333	9.0625	43.9508	9.66449	32.3557	6.79812	32.3444	0.0444	0.9556	1.35884	0.422261		40	10	32	7	1.4	0.4		0.0444	0.9556		-1	0	1
molecule 2	0.520833	18.125	3.17084	0.263367	5.34164	2.28669	4.57966	0.8838	0.1162	0.692374	0.0700949		3.2	0.3	5	2	0.69	0.07		0.8838	0.1162		1	0	2
molecule 2	1.04167	18.125	6.48802	1.17	14.6465	3.35868	14.5855	0.9944	0.0056	0.444827	0.112598		6	1	15	3	0.4	0.1		0.9944	0.0056		0	0	1
molecule 2	2.08333	18.125	11.2721	1.52584	17.8599	2.61695	17.1419	0.9996	0.0004	0.657576	0.120715		11	2	18	3	0.7	0.1		0.9996	0.0004		0	0	1
molecule 2	4.16667	18.125	36.8948	5.16278	29.9654	5.47915	28.8206	0.1168	0.8832	1.28015	0.244237		37	5	30	5	1.3	0.2		0.1168	0.8832		0	0	1
molecule 2	8.33333	18.125	91.9465	7.36525	41.763	8.68807	41.6969	0	1	2.20512	0.249644		92	7	42	9	2.2	0.2		< 0.0002	1		0	0	1
molecule 2	11.1111	18.125	113.804	7.66785	55.5607	9.82372	55.3118	0	1	2.05749	0.196442		114	8	60	10	2.1	0.2		< 0.0002	1		0	-1	1
molecule 2	16.6667	18.125	79.0187	4.59654	62.5441	8.06328	62.5022	0.0196	0.9804	1.26425	0.10391		79	5	63	8	1.3	0.1		0.0196	0.9804		0	0	1
molecule 2	2.08333	36.25	73.7093	22.9728	36.6798	7.02624	35.8469	0.001	0.999	2.05622	0.887813		70	20	37	7	2.1	0.9		0.001	0.999		-1	0	1
molecule 2	4.16667	36.25	96.812	19.8594	48.7853	11.5516	47.5257	0	1	2.03705	0.577744		100	20	50	10	2	0.6		< 0.0002	1		-1	-1	1
molecule 2	8.33333	36.25	148.385	10.6328	60.5825	13.9062	60.4019	0	1	2.45663	0.248802		150	10	60	10	2.5	0.2		< 0.0002	1		-1	-1	1
						DE/ZI Results using the SFN Curve				DE/ZI Results using the dtBHQ Curve
			dtBHQ (µM)	SFN (µM)	Actual Effect (RU)	Predicted Effect (RU)	Fold Synergy	Synergy p-value	Antagonism p-value	Predicted Effect (RU)*	Fold Synergy*	Synergy p-value*	Antagonism p-value*
			4.53125	2.08333	3.8 ± 0.7	5.3 ± 0.5	0.7 ± 0.2	0.9952	0.0048	7 ± 1	0.6 ± 0.2	1	< 0.0002
			4.53125	4.16667	9.1 ± 0.8	13 ± 1	0.71 ± 0.09	0.9936	0.0064	16 ± 2	0.62 ± 0.07	1	< 0.0002
			4.53125	8.33333	34 ± 6	25 ± 5	1.3 ± 0.3	0.0532	0.9468	28 ± 6	1.2 ± 0.3	0.1728	0.8272
			9.0625	2.08333	5.2 ± 0.5	5.1 ± 0.8	1.1 ± 0.1	0.4746	0.5254	10 ± 2	0.52 ± 0.07	0.9998	0.0002
			9.0625	4.16667	12 ± 2	12 ± 1	1 ± 0.3	0.7254	0.2746	21 ± 3	0.6 ± 0.2	1	< 0.0002
			9.0625	8.33333	40 ± 10	25 ± 6	1.8 ± 0.6	< 0.0002	1	32 ± 7	1.4 ± 0.4	0.0444	0.9556
			18.125	0.520833	3.2 ± 0.3	2.5 ± 0.5	1.2 ± 0.1	0.033	0.967	5 ± 2	0.69 ± 0.07	0.8838	0.1162
			18.125	1.04167	6 ± 1	3.4 ± 0.5	1.9 ± 0.5	< 0.0002	1	15 ± 3	0.4 ± 0.1	0.9944	0.0056
			18.125	2.08333	11 ± 2	7 ± 1	1.7 ± 0.3	< 0.0002	1	18 ± 3	0.7 ± 0.1	0.9996	0.0004
			18.125	4.16667	37 ± 5	14 ± 2	2.7 ± 0.5	< 0.0002	1	30 ± 5	1.3 ± 0.2	0.1168	0.8832
			18.125	8.33333	92 ± 7	27 ± 5	3.4 ± 0.4	< 0.0002	1	42 ± 9	2.2 ± 0.2	< 0.0002	1
			18.125	11.1111	114 ± 8	37 ± 6	3 ± 0.3	< 0.0002	1	60 ± 10	2.1 ± 0.2	< 0.0002	1
			18.125	16.6667	79 ± 5	45 ± 6	1.8 ± 0.1	< 0.0002	1	63 ± 8	1.3 ± 0.1	0.0196	0.9804
			36.25	2.08333	70 ± 20	22 ± 6	4 ± 2	< 0.0002	1	37 ± 7	2.1 ± 0.9	0.001	0.999
			36.25	4.16667	100 ± 20	29 ± 8	4 ± 1	< 0.0002	1	50 ± 10	2 ± 0.6	< 0.0002	1
			36.25	8.33333	150 ± 10	40 ± 6	3.8 ± 0.4	< 0.0002	1	60 ± 10	2.5 ± 0.2	< 0.0002	1
	< 0.0002	±

## Sheet: Sheet1
			Drug A	10
			Drug B	10
			A+B additivity	20
			A+B synergism	30
